# Supplementary material for: MiR-630 Promotes Radioresistance by Induction of Anti-Apoptotic Effect via Nrf2–GPX2 Molecular Axis in Head–Neck Cancer
Source: Cells. 2023 Dec 17;12(24):2853. doi: 10.3390/cells12242853 (PMC10741482; doi:10.3390/cells12242853)
Supplement: Supplementary file 1 [file cells-12-02853-s001.zip]

Archive with 9 entries (8 files):
- miR-630-Figure S1.pdf
- miR-630-Table S1.pdf
- miR-630-Table S2.pdf
- miR-630-Table S3.pdf
- __MACOSX/
- __MACOSX/._miR-630-Figure S1.docx
- __MACOSX/._miR-630-Table S1.docx
- __MACOSX/._miR-630-Table S2.docx
- __MACOSX/._miR-630-Table S3.docx
